# Supplementary material for: A Prolonged Norovirus Infection and the Molecular Evolution of Human Norovirus Within-Host in a Child with Burkitt Lymphoma
Source: Viruses. 2026 May 7;18(5):538. doi: 10.3390/v18050538 (PMC13211706; doi:10.3390/v18050538)
Supplement: Supplementary file 1 [file viruses-18-00538-s001.zip]

Archive with 1 entries (1 files):
- viruses-4298837-supplementary.pdf
